# Supplementary material for: Family-Wide Dysregulation of Phosphodiesterases Alters cAMP/cGMP Microdomains in Thoracic Aortic Aneurysm
Source: J Cardiovasc Dev Dis. 2026 Jan 1;13(1):23. doi: 10.3390/jcdd13010023 (PMC12842147; doi:10.3390/jcdd13010023)
Supplement: Supplementary file 1 [file jcdd-13-00023-s001.zip]

Archive with 1 entries (1 files):
- jcdd-3944302-supplementary.pdf
